# Supplementary material for: Ferrocene-Modified Polyacrylonitrile-Containing Block Copolymers as Preceramic Materials
Source: Polymers (Basel). 2024 Jul 28;16(15):2142. doi: 10.3390/polym16152142 (PMC11314306; doi:10.3390/polym16152142)
Supplement: Supplementary file 1 [file polymers-16-02142-s001.zip]

Archive with 1 entries (1 files):
- polymers-3106749-supplementary.pdf
